# Supplementary material for: Comprehensive Assessment of the KDM2B‐Associated Neurodevelopmental Disorder and the 12q24.31 Microdeletion Syndrome
Source: Clin Genet. 2026 Apr 9;110(2):150–64. doi: 10.1111/cge.70169 (PMC13327229; doi:10.1111/cge.70169)
Supplement: Supplementary file 1 — Figure S1: Expression of KDM2B long (LF) with CxxC deletion (△CxxC). (A, B, C) Western blot results of wild‐type (WT) and mutant His‐KDM2B‐LF△CxxC expression in HEK293T cells following transfection with WT or mutant His‐KDM2B expression plasmid. Cells were treated with increasing concentrations of the proteasome inhibitor MG132 (2.5, 5, 10 and 20 μM). Tubulin was used as a loading control. Untransfected samples were included as negative controls. Figure S2: Facial images of individuals with a CxxC variant which is depicted below their image. Common facial features include long arched eyebrows, downslanted palpebral fissures, a bulbous nasal tip, a prominent cupid's bow, full cheeks, and asymmetric or dysplastic ears and prominent ear lobes. (A–E) previously published in Van Jaarsveld et al. Genet Med. 2023 January; 25 (1): 49‐62. doi: 10.1016/j.gim.2022.09.006. Reprinted with permission from Elsevier. (F–G) previously published in van Oirsouw et al., Hum Mol Genet. 2025 August 16; 34 (16):1353–1367. doi: 10.1093/hmg/ddaf082. This is an open access article distributed under the terms of the Creative Commons CC BY license, which permits unrestricted use, distribution, and reproduction in any medium, provided the original work is properly cited. Table S1: Clinical and genetic data of 13 previously undescribed individuals with KDM2B variants. Table S2: All individuals and KDM2B variants included in this study (n = 68). Table S3: KDM2B episignature results. Table S4: ACMG classification of previously undescribed individuals and individuals for which novel data is now available. Table S5: Clinical and genetic data of individuals with 12q24.31 microdeletions. Table S6: Overview of haploinsufficient genes (loss‐of‐function observed/expected upper bound fraction (LOEUF) threshold of < 0.6) included in the 12q24.31 microdeletions. [file CGE-110-150-s001.zip]

Archive with 4 entries (4 files):
- Supplements.docx
- van Oirsouw Suppl Tables_rev.xlsx
- Figures_suppl figure 1.eps
- Figures_suppl figure 2.eps
