# Supplementary material for: Comprehensive Assessment of the KDM2B‐Associated Neurodevelopmental Disorder and the 12q24.31 Microdeletion Syndrome
Source: Clin Genet. 2026 Apr 9;110(2):150–64. doi: 10.1111/cge.70169 (PMC13327229; doi:10.1111/cge.70169)
Supplement: Supplementary file 1 — Figure S1: Expression of KDM2B long (LF) with CxxC deletion (△CxxC). (A, B, C) Western blot results of wild‐type (WT) and mutant His‐KDM2B‐LF△CxxC expression in HEK293T cells following transfection with WT or mutant His‐KDM2B expression plasmid. Cells were treated with increasing concentrations of the proteasome inhibitor MG132 (2.5, 5, 10 and 20 μM). Tubulin was used as a loading control. Untransfected samples were included as negative controls. Figure S2: Facial images of individuals with a CxxC variant which is depicted below their image. Common facial features include long arched eyebrows, downslanted palpebral fissures, a bulbous nasal tip, a prominent cupid's bow, full cheeks, and asymmetric or dysplastic ears and prominent ear lobes. (A–E) previously published in Van Jaarsveld et al. Genet Med. 2023 January; 25 (1): 49‐62. doi: 10.1016/j.gim.2022.09.006. Reprinted with permission from Elsevier. (F–G) previously published in van Oirsouw et al., Hum Mol Genet. 2025 August 16; 34 (16):1353–1367. doi: 10.1093/hmg/ddaf082. This is an open access article distributed under the terms of the Creative Commons CC BY license, which permits unrestricted use, distribution, and reproduction in any medium, provided the original work is properly cited. Table S1: Clinical and genetic data of 13 previously undescribed individuals with KDM2B variants. Table S2: All individuals and KDM2B variants included in this study (n = 68). Table S3: KDM2B episignature results. Table S4: ACMG classification of previously undescribed individuals and individuals for which novel data is now available. Table S5: Clinical and genetic data of individuals with 12q24.31 microdeletions. Table S6: Overview of haploinsufficient genes (loss‐of‐function observed/expected upper bound fraction (LOEUF) threshold of < 0.6) included in the 12q24.31 microdeletions. [file CGE-110-150-s001.zip › van Oirsouw Suppl Tables_rev.xlsx]

## Sheet: Table S1 Novel patients
Participant ID	#1	#2	#3	#4	#5	#6		#7	#8	#9	#10	#11	#12	#13
ACMG variant classification	5P	P	LP	LP	P	LP		VUS	VUS	VUS	VUS	VUS	VUS	VUS
Sex, age	F, 9y	F, 3y2m	M, 12y8m	F, 27y	F, 22y	M, 8y		M, 8y	M, 13y	F	M, 14y	M, 15y	M, 12y	F, 6y4m
Family history	No	No	No	UK, father deceased	Yes, father, brother and sister are included in the study (same KDM2B variant)	No		No	UK		UK	Sibling (#12) also tested, has same variant. Parents deceased.	Sibling (#11) also tested, has same variant. Parents deceased.	No
Genetics
Inheritance mode	de novo	de novo	de novo	UK	Inherited from affected father	de novo		de novo	UK (father), not inherited from mother	Inherited from father	de novo	UK	UK	de novo
Transcript			NM_032590.5	NM_032590.5	NM_032590.5	NM_032590.5		NM_032590.5	NM_032590.5	NM_032590.5	NM_032590.5	NM_032590.5	NM_032590.5	NM_032590.5
Variant cDNA			c.1735-5934_1960-1300del	c.1936dup	c.946G>A	c.758A>G		c.1638G>T	c.1709T>C	c.3004A>G	c.3159C>G	c.3178G>A	c.3178G>A	c.3625C>T
Variant protein			p.(Asn579_Ala653del)	p.(Cys646Leufs*37)	p.(Val316Ile)	p.(His253Arg)		p.(Glu546Asp)	p.(Val570Ala)	p.(Asn1002Asp)	p.(Asp1053Glu)	p.(Gly1060Arg)	p.(Gly1060Arg)	p.(Arg1209Trp)
Variant effect	Deletion	Deletion	Coding, other	Frameshift	Missense	Missense		Missense	Missense	Missense	Missense	Missense	Missense	Missense
Genome build	GRCh38/hg38	GRCh38/hg38	GRCh38/hg38	GRCh38/hg38	GRCh38/hg38	GRCh38/hg38		GRCh38/hg38	GRCh38/hg38	GRCh38/hg38	GRCh38/hg38	GRCh38/hg38	GRCh38/hg38	GRCh38/hg38
Variant gDNA	Chr12:121454984_122282653del	Chr12:12q24.31(121443420_121799209)x1	Chr12:121,446,718-121,459,278 deletion	Chr12:121,453,142:C>CA	Chr12:121,521,086:C>T	Chr12:121,534,516:T>C		Chr12:121,509,576:C>A	Chr12:121,494,604:A>G	Chr12:121,442,437:T>C	Chr12:121,442,282:G>C	Chr12:121,442,263:C>T	Chr12:121,442,263:C>T	Chr12:121,440,061:G>A
Genetic analysis	Inheritance (trio)		Inheritance (trio)	Mono WES (index only)	Targeted testing, variant was previously identified in father and siblings	Inheritance (trio)		Inheritance (trio exome)	Duo (index and single parent), father not available	Inheritance (trio)	Inheritance (trio exome)	Mono (index only)	Mono (index only)	Inheritance (trio)
Additional genetic findings	No, negative full exome trio analysis	Yes, paternally inherited copy number gain of 16q22.2 ARRAY ISCN: arr[GRCh38] 16q22.2(71776591_72397696)x3 pat of uncertain clinical signficiance. FRAX/Angelman syndrome + (11p15 imprinting/methylation): no abnormalities	No, normal array. Normal FRAX.	Yes: Mother had a WES for vascular anomalies - JAG1 VUS. Our patient was confirmed to have this VUS - JAG1 VUS (c.2939G>C- p.Cys980Ser)	No, no other genetic testing performed	No		Yes, balanced de novo translocation t(1:2) with no breakpoint-associated imbalances (breapoints have been sequenced)	Yes, 16q23.1 deletion, maternal 2p16.3 duplication, inheritance uncertain	No	No	Yes, GRIN partial gene duplication - VUS	No	Yes, KLHL20(NM_014458.4):c.1711A>G- p.(Ile571Val) de novo
Pregnancy/birth
Prenatal and birth observations			Induced birth		Twin pregnancy, twin brother breech position. AD 33+5. congenital deformity of the left leg.							Birth parameters unknown	Birth parameters unknown
Gestational week	39	40	42	36	33	At term		40	40	40		38		40
Birth weight (grams)	2500	4080	4080		2520	2010		3500	2977	3827				2600
Birth weight (SD)	<-1.9	1.7	1.1		-1.7	-1.66		0.3	-0.8	1.2				-1.5
Birth weight (percentile)	<p3	p96	p86		p5			p62	p22	p89				p7
Birth length (cm)					42	44		51.5	49.5					47
Birth length (SD)					-3.8	-1.46		0.9	-0.2					-1.2
Birth length (percentile)					p0.1			p80	p42					p13
Birth head circumference (cm)			36			31		36
Birth head circumference (SD)			0.93			-1.32		1.2
Birth head circumference (percentile)			p82					p89
Microcephaly at birth	UK	UK	No	NA		No		No	UK			UK	UK	No, reported macrocrania (measurements not available)
Growth
Weight at last investigantion (grams)	28350	13700	38900	82100	70000	13400		20800	34200	24400	57400	43690	66800
Weight at last investigantion (SD)	0.08	-0.24	-0.33	1.3	0	-3.6		-1.9	-0.95	-0.11	0.2	3.28	2.05
Weight at last investigantion (percentile)	p53	p41	p37	p90	p50			p3	p17	p46	p58	p99.95	p98
Height at last investigation (cm)	133.6	91.4	150.2	161.5	172	105.7		123.7	141	122	175.1	183	158
Height at last investigation (SD)	-0.31	-1.2	-0.3	-0.3	1.2	-3.2		-1.2	-2.05	-0.64	1.5	1.34	1.11
Height at last investigation (percentile)	p38	p11.5	p38	p38	p88			p12	p2	p26	p93	p91	p87
Head circumference at last investigation (cm)	48.2	46.7	54.8	52.5		48		53.7		52.8				53.5
Head circumference at last investigation (SD)	-1.25	-1.3	-0.35	-1.94		-3.4		0.7		0.92				>2.1
Head circumference at last investigation (percentile)	p11	p10	p36	p3				p76		p82				p>98
Microcephaly	No	No	No	No	No	Yes		No	UK	No		UK	UK	No
Failure to thrive	No	No	No			Yes		UK		No		No	No
Additional remarks growth			No abnormal growth (growth failure / overgrowth / short stature / other)	History of poor growth in infancy - limited details. BMI 31.6	17 years: height 171,7 cm, (0,32 SDS) weight 103,5 kg (BMI 3,43, H/W +4,20 SDS) On 14-4-2025: 172 cm and 70 kg (BMI 23.7 kg)	Severe growth failure; He had feeding difficulties requiring percutaneous endoscopic gastrostomy tube placement.			Short stature Last measurements on 12-22-23		FTT at age 2 through 8	Abnormal weight gain	Abnormal weight gain	At 5 years 6 months: cm 53.5 (> 98° percentile). Macrocrania also present in father
Neurological abnormalities
Clinical summary neurological symptoms/development		Global developmental delay- walked at 2 years, unsteady gait with tiptoing, low tone in lower limbs, fine motor delay			Normal development									Clumsiness
Global developmental delay (GDD)	Yes	Yes	Yes	No	No	Yes		Yes	Yes			Yes	Yes
GDD degree	Moderate		Moderate			Severe		Mild
Specification GDD			Mild-moderate.
Intellectual disability (ID)	Yes	Yes	Yes	No	No	Yes		UK	Yes	Yes	No	Yes	Yes
ID degree	Moderate		Moderate			Severe
Specification ID	SON-R 2-8- an IQ test at age 4 years estimated an IQ of 55-60. Developmental age of 3.1 years at calendar age of 8 years and 10 months		Mild-moderate. In special school with support. Aged 12, struggles to read/ write. Can recognise some names and numbers. No regression. Slow forward progress.			He has intellectual disability, clinically considered as severe (without IQ assessment though).					No ID, but has a mild learning disorder with impairment in mathematics, reading, and written expression			Borderline IQ
Motor delay	Yes	Yes	UK	No	No	Yes		Yes						No
Motor delay degree		Mild				Severe		Mild
Specification motor delay	Delayed, initially suspected of limb ataxia					Head control at 3.5 years, able to sit at 4 years, unassisted walking at 6 years
Speech/language delay	Yes	Yes	Yes	No	No	Yes		Yes	Yes	Yes	No	Yes	Yes	Yes
Speech/language delay degree		Moderate				Severe		Mild	Severe
Specification speech/language delay	Can only make full short sentences at age of 8 years	Non-verbal at 3years 2m				Severely delayed and impaired, first words at 7 years			Expressive speech disorder, mostly nonverbal- knows approximately 6 words
Autism spectrum disorder (HP:0000729)	Yes, formal diagnosis autism spectrum disorder at age 8 years and 10 months	Yes, autistic features, no formal diagnosis social communication delay	Yes	Autistic features, no formal diagnosis.	No	No		No	Concern for autism due to self-stimulating behaviors and sensory issues but no formal evaluation.	No		Yes	Yes	Yes
Other behavioural problems	ADHD (HP:0007018)	No	Autism related sensory issues. Anxiety ++. Hair pulling. Child and adolescent mental health team support.	ADHD, depression, borderline personality disorder, complex PTSD	No	Psychomotor agitation		Tantrums, better since the language emerges No autism	ADHD (HP:0007018) and Oppositional Defiance Disorder	No	Mild mood disorder with excessive anger, ADHD, anxiety. No autism	ADHD (HP:0007018), Aggressive behaviour (HP:0000718), auditory hallucinations, extreme aggressive and sexual behaviour	ADHD (HP:0007018), Aggressive behaviour (HP:0000718)	No
Hypotonia	No	UK	No	No, normal tone	No			Yes
Feeding difficulties	UK	Dribbling, dificulty swallowing lumpy foods	Yes, needed pureed food up to 18m. Lots of drooling.		No	Yes
Tube feeding	No		No		No	Yes
Seizures/epilepsy	Yes. There were periods of possible absences- first generalized seizure at age 8 years and 9 months. Initially treated with Levetiracetam but given side effects switched to valproic acid	No	No	No	No	No		No	No	Yes	Yes	No	No	No
EEG performed	Yes, 24h EEG at age 6 years showed multifocale and generalised epileptiform activity but no clinical seizures.	No	No	No	No	No		No	No	Yes	No	No	No	No
EEG abnormalities										No, EEG 48 hr captured no spells
MRI performed	Yes	No	Yes, after fell off swing aged 6.	Yes	No	Yes		Yes, MRI at 11months and at 3 years	No	Yes	Yes	Yes	No	No
MRI abnormalities	No, normal MRI cerebrum at age 4 years and 3 months		No, no abnormality reported.	No: MRI: A head normal at 28y		Yes: Septo-optic dysplasia, hypoplasia of the optic nerves, dysmorphic corpus callosum		No, no significant anomaly		No, brain MRI was normal	Yes: MRI: Redemonstration of findings concerning for focal cortical dysplasia within the right frontal lobe. CT - No evidence of acute large territory infarct. No large vessel cut off or high-grade stenosis of the major arteries of the circle of Willis. No high-grade stenosis of cervical vertebral or carotid arteries	Nonspecific punctate foci of T2/T2 FLAIR hyperintensity in the deep frontal white matter are generally of no clinical significance. Mild diffuse prominence of sulci may represent mild volume loss. Otherwise unremarkable MRI of the brain.
Other neurological findings	No		Amblyopia	Uses a walker - unclear reason. Reports chronic pain (back, legs). Neuro exam - wide-based gait, no ataxia. Reflexes normal. Power reducted in upper extremities (4+/5) but likely effort related. Normal muscle bulk, normal tone.	Suspicion of dyslexia, but never formally diagnosed.	Nystagmus			CT Head 12/16/19: negative CT of the brain. Floppiness		Cortical dysplasia, polyneuropathy, right side weakness, pain, and fibromyalgia. Hx of traumatic brain injury/concussion at 12	Nystagmus	No
Physical abnormalities
None	None, no cardiac or renal ultrasound performed					No cardiac anomalies and no kidney anomalies		None, normal cardiac ultrasound at 4 years	Cardiac and other organ anomalies: none	None		None	None	None
Cardiovascular			Atrial septal defect, small spontaneously closed. Very small PDA. No clinical significance.	History of VSD - closed spontaneously							Hx of vasovagal syncope but had a normal ECHO
Respiratory system				Asthma	Astma, pollen allergy						Asthma
Urogenital		Kidney and urinary tract ultrasound: there is a prominent column of Bertin bilaterally, but a definite duplex system is not seen. Mildly prominent renal pelvis bilaterally (5 mm AP diameter) which does not extend into the calyces	Normal renal ultrasound. Crytorchidism.	Multiple renal cysts					Polyuria
Gastro-intestinal		Constipation		GERD							GERD without esophagitis
Skeletal system/limbs					Unilateral congenital bowing tibia of 45 degrees , corrected with brace therapy
Endocrine						Adrenal insufficiency
Immunological			Otitis media++ grommets
Skin				Astigmatism.							Myopia with sphere of -6 in both eyes
Ophthalmological		Ophthalmology: Right eye esotropia. Refractive error.	Bilateral iridocorneal adhesions.			Nystagmus, Chorioretinal dystrophy, Strabismus
Hearing
Cleft lip/palate
Other		Sleep study: obstructive sleep apnea, Adenotonsillar Hypertrophy, had tonsillectomy and adenoidectomy normal cardiac echo.	Recurrent epistaxis.	Has a splenic cyst.
Dysmorphologies
Facial dysmorphologies	Yes	Yes	Yes	Yes	No	Yes		Yes	No	No		Yes	No	No
Specification facial dysmorphologies	Low anterior hairline, mild hypotelorism, epicanthal folds, short philtrum, thick lip vermillion	Flat occiput, fading storck mark on back of head, arching eye brows, synophrys, broad face, upturned nose, macroglossia	Downslanted palpebral fissures, midface retrusion.Thick ear lobues. No macroglossia	Face asymmetry related to craniosynostosis (left coronal synostosis was repaired) . Broad forehead, deeply set eyes, hypertelorism, narrow concave nasal ridge. No macroglossia.		Sparse eyebrows, blepharophimosis, long eyes with narrow palpebral fissures, depressed nasal tip, low-set ears, thin lips, smooth philtrum. No macroglossia.		Protruding ears, hypertelorism, short palpebral fissures, epicanthus fold, long eye-lashes, short philtrum		No macroglossia	hx of facial droop that has since resolved	Dental crowding, stretch marks, downslant eyes, everted upper lip, bulbous nose, gynecomastia. No macroglossia
Other dysmorphologies	No	Yes	Yes	Yes		Yes		No	No	No			No	No
Specification other dysmorphologies		Cutis marmorata, broad toes, sandal gap. Normal spine. No lateralised overgrowth.	Flat feet.	Bilateral sandal gap, proximally placed 5th toes. Congenital radioulnar fusion (left).		Dry skin, syndactyly 2nd-3rd toes, clubfoot (right), clinodactyly 4th-5th toes, single palmar crease
Clinical summary														Female aged 8 years and 1 month. Family history is positive for Alzheimer's disease in the paternal grandfather. Parents of Caucasian ethnicity, not related by blood, both in good health. She has a brother who is 5 and a half years old, typically developing, in good health. She was born at the end of a normal pregnancy, by eutocic birth. Since birth she has been found to have a macrocrania, which…
Abbreviations: ADHD, attention deficit hyperactivity disorder; GDD, global developmental delay; F, female; ID, intellectual disability; M, male; NA, not assessed; PDA, patent ductus arteriosus; PTSD, post-traumatic stress disorder; SD, standard deviation; UK, unknown; VSD, ventricular septal defect; VUS, variant of uncertain significance.

## Sheet: Table S2 All variants
Patient ID van Jaarsveld et al., 2023	Patient ID van Oirsouw CxxC paper	Published - other	Inheritance mode	Transcript	Variant cDNA	Variant protein		Variant effect	ACMG classification
KDM2B_6	NA	NA	autosomal dominant - de novo	NM_032590.4	c.499C>T	p.(Arg167Trp)	1	Missense	P
NA	NA	This paper #6	autosomal dominant - de novo	NM_032590.5	c.758A>G	p.(His253Arg)	1	Missense	LP
KDM2B_4.1	NA	NA	autosomal dominant - inherited variant	NM_032590.4	c.946G>A	p.(Val316Ile)	1	Missense	P
KDM2B_4.2	NA	NA	Unknown	NM_032590.4	c.946G>A	p.(Val316Ile)		Missense	P
KDM2B_4.3	NA	NA	autosomal dominant - inherited variant	NM_032590.4	c.946G>A	p.(Val316Ile)		Missense	P
NA	NA	This paper #5	autosomal dominant - inherited variant	NM_032590.5	c.946G>A	p.(Val316Ile)		Missense	P
NA	NA	LaFlamme et al., 2024	autosomal dominant - inherited variant	NM_032590.5	c.1046G>C	p.(Arg349Pro)	1	Missense	LP
NA	NA	LaFlamme et al., 2024 (father)	Unknown	NM_032590.5	c.1046G>C	p.(Arg349Pro)		Missense	LP
KDM2B_12	NA	Monies et al., 2017	Unknown	NM_032590.4	c.1244G>A	p.(Cys415Tyr)	1	Missense	VUS
KDM2B_17	NA	NA	autosomal dominant - de novo	NM_032590.4	c.1627G>A	p.(Ala543Thr)	1	Missense	VUS
NA	NA	This paper #7	autosomal dominant - de novo	NM_032590.5	c.1638G>T	p.(Glu546Asp)	1	Missense	VUS
NA	NA	This paper #8	Unknown	NM_032590.5	c.1709T>C	p.(Val570Ala)	1	Missense	VUS
NA	#1	NA	autosomal dominant - de novo	NM_032590.5	c.1829G>A	p.(Arg610Gln)	1	Missense	P
NA	#2	NA	autosomal dominant - de novo	NM_032590.5	c.1838G>A	p.(Cys613Tyr)	1	Missense	P
NA	#3	NA	autosomal dominant - de novo	NM_032590.5	c.1841G>T	p.(Arg614Leu)	1	Missense	P
KDM2B_18	NA	NA	autosomal dominant - de novo	NM_032590.5	c.1847G>A	p.(Cys616Tyr)	1	Missense	P
KDM2B_31	NA	NA	autosomal dominant - de novo	NM_032590.4	c.1847G>A	p.(Cys616Tyr)		Missense	P
KDM2B_22	NA	NA	autosomal dominant - de novo	NM_032590.5	c.1846T>C	p.(Cys616Arg)	1	Missense	P
NA	#4	NA	autosomal dominant - de novo	NM_032590.5	c.1848C>G	p.(Cys616Trp)	1	Missense	P
KDM2B_8	NA	NA	autosomal dominant - de novo	NM_032590.4	c.1880G>A	p.(Cys627Tyr)	1	Missense	P
NA	#5	NA	autosomal dominant - inherited variant	NM_032590.5	c.1883A>T	p.(His628Leu)	1	Missense	VUS
KDM2B_23	NA	NA	autosomal dominant - de novo	NM_032590.4	c.1889G>C	p.(Cys630Ser)	1	Missense	P
KDM2B_7	NA	NA	autosomal dominant - de novo	NM_032590.4	c.1894G>T	p.(Asp632Tyr)	1	Missense	P
KDM2B_13	NA	NA	autosomal dominant - de novo	NM_032590.4	c.1903_1905del	p.(Lys635del)	1	Coding, other	LP
NA	#6	NA	autosomal dominant - de novo	NM_032590.5	c.1903_1905delAAG	p.(Lys635del)		Coding, other	P
KDM2B_1	NA	NA	autosomal dominant - de novo	NM_032590.4	c.1912G>A	p.(Gly638Ser)	1	Missense	P
KDM2B_20	NA	NA	autosomal dominant - de novo	NM_032590.4	c.1913G>A	p.(Gly638Asp)	1	Missense	P
NA	#7	NA	autosomal dominant - de novo	NM_032590.5	c.1913G>A	p.(Gly638Asp)		Missense	P
NA	#8	NA	autosomal dominant - de novo	NM_032590.5	c.1913G>A	p.(Gly638Asp)		Missense	P
NA	#9	NA	autosomal dominant - de novo	NM_032590.5	c.1937G>A	p.(Cys646Tyr)	1	Missense	P
NA	#10	NA	autosomal dominant - de novo	NM_032590.5	c.1946G>C	p.(Arg649Pro)	1	Missense	P
KDM2B_5.1	NA	NA	autosomal dominant - inherited variant	NM_032590.4	c.1954A>G	p.(Ile652Val)	1	Missense	VUS
KDM2B_5.2	NA	NA	Unknown	NM_032590.4	c.1954A>G	p.(Ile652Val)		Missense	VUS
KDM2B_24.1	NA	Yokotsuka-Ishida et al., 2021	autosomal dominant - inherited variant	NM_032590.4	c.2173G>A	p.(Ala725Thr)	1	Missense	VUS
KDM2B_24.2	NA	Yokotsuka-Ishida et al., 2021	Unknown	NM_032590.4	c.2173G>A	p.(Ala725Thr)		Missense	VUS
KDM2B_24.3	NA	Yokotsuka-Ishida et al., 2021	autosomal dominant - inherited variant	NM_032590.4	c.2173G>A	p.(Ala725Thr)		Missense	VUS
KDM2B_24.4	NA	Yokotsuka-Ishida et al., 2021	autosomal dominant - inherited variant	NM_032590.4	c.2173G>A	p.(Ala725Thr)		Missense	VUS
KDM2B_34	NA	Girard et al., 2011	autosomal dominant - de novo	NM_032590.4	c.2233G>A	p.(Gly745Ser)	1	Missense	VUS
KDM2B_2	NA	NA	autosomal dominant - de novo	NM_032590.4	c.2297G>A	p.(Arg766Gln)	1	Missense	VUS
NA	NA	This paper #9	autosomal dominant - inherited variant	NM_032590.5	c.3004A>G	p.(Asn1002Asp)	1	Missense	VUS
NA	NA	Yokotsuka-Ishida et al., 2021	Unknown	NM_032590.5	c.3007G>A	p.(Gly1003Ser)	1	Missense	VUS
NA	NA	This paper #10	autosomal dominant - de novo	NM_032590.5	c.3159C>G	p.(Asp1053Glu)	1	Missense	VUS
NA	NA	This paper #11	Unknown	NM_032590.5	c.3178G>A	p.(Gly1060Arg)	1	Missense	VUS
NA	NA	This paper #12	Unknown	NM_032590.5	c.3178G>A	p.(Gly1060Arg)		Missense	VUS
NA	NA	This paper #13	autosomal dominant - de novo	NM_032590.5	c.3625C>T	p.(Arg1209Trp)	1	Missense	VUS
KDM2B_14	NA	NA	autosomal dominant - de novo	NM_032590.4	c.3637C>T	p.(Arg1213Trp)	1	Missense	VUS
KDM2B_10	NA	NA	autosomal dominant - de novo	NM_032590.4	c.457del	p.(Met153CysfsTer24)	1	Frameshift	P
NA	NA	This paper #4	Unknown	NM_032590.5	c.1936dupT	p.(Cys646LeufsTer37)	1	Frameshift	P
KDM2B_11	NA	NA	autosomal dominant - de novo	NM_032590.4	c.3005_3023del	p.(Asn1002SerfsTer35)	1	Frameshift	P
KDM2B_3.1	NA	NA	autosomal dominant - inherited variant	NM_032590.4	c.3370C>T	p.(Arg1124*)	1	Stopgain	P
KDM2B_3.2	NA	NA	Unknown	NM_032590.4	c.3370C>T	p.(Arg1124*)		Stopgain	P
KDM2B_19	NA	NA	autosomal dominant - de novo	NM_032590.4	c.777+5G>A	Splice effect?	1	Splice-site	VUS
NA	NA	This paper #3	autosomal dominant - de novo	NM_032590.5	c.1735-5934_1960-1300del	p.(Asn579_Ala653del)	1	Coding, other	LP
NA	NA	This paper #2	De novo	GRCh38/hg38	Chr12:121443420_121799209del	355.79 kb	1		P
KDM2B_30	NA	Labonne et al., 2016	De novo	GRCh38/hg38	Chr12:121471103_121831635del	minimal 360kb (microarray), actual deletion refined by qPCR 445kb: The proximal deletion breakpoint is located between KDM2B exon 13 and 14, while the distal deletion breakpoint resides between HPD 5′-UTR and intron 10.	1		P
KDM2B_29	NA	Krzyzewska et al., 2019 #9	De novo	GRCh38/hg38	Chr12:121401015_121967401del	minimal deletion:	1		P
NA	NA	Verhoeven et al., 2014 / Labonne et al., 2016 #DCP 251274	De novo (parentage confirmed)	GRCh38/hg38	Chr12:121449355-122063538del	614.18 kb deletion	1		P
NA	NA	Verhoeven et al., 2014 / Labonne et al., 2016 #DCP 272960	Unknown	GRCh38/hg38	Chr12:121003571-122003962del	1.00 Mb	1		P
KDM2B_25.1	NA	Chouery et al., 2013	Inherited from father (KDM2B_029)	GRCh38/hg38	Chr12:120713017_121682351del	980 kb	1		P
KDM2B_25.2	NA	Chouery et al., 2013 (father)	Unknown	GRCh38/hg38	Chr12:120713017_121682351del	980 kb			P
NA	NA	Baple et al., 2010	De novo	GRCh38/hg38	Chr12:120725769_122062044del	1.58 - 2.53 Mb	1		P
NA	NA	Iafusco et al., 2019	De novo	GRCh38/hg38	Chr12:120400782-121444324del	1.04 Mb	1		P
NA	NA	Verhoeven et al., 2014	Unknown	GRCh38/hg38	Chr12:120323243-121984913del	1.67 Mb	1		P
NA	NA	This paper #1	De novo	GRCh38/hg38	Chr12:121454984_122282653del	827.67 kb	1		P
NA	NA	Palumbo et al., 2015	De novo	GRCh38/hg38	Chr12:121449355_123067666del	1.66 Mb 12q24.31	1		P
NA	NA	Bhatia et al., 2019	De novo	GRCh38/hg38	Chr12:121448660_123087596del	∼1.685 Mb 12q24.31	1		P
KDM2B_33	NA	Qiao et al., 2013 #2	De novo	GRCh38/hg38	Chr12:121817974_123273499del	1.566 Mb 12q24.31	1		P
NA	NA	Verhoeven et al., 2014 / Labonne et al., 2016 #DCP 259210	De novo (unconfirmed parentage)	GRCh38/hg38	Chr12:120835468-122459688del	1.62 Mb	1		P
							1
							53

## Sheet: Table S3 Episign
Individual		KDM2B variant			Episign
KDM2B_001_UMCU	van Jaarsveld et al., 2023 #KDM2B_1	NM_032590.4	c.1912G>A	p.(Gly638Ser)	Positive			Novel episign results this paper
KDM2B_003_UMCU	van Jaarsveld et al., 2023 #KDM2B_3.1	NM_032590.4	c.3370C>T	p.(Arg1124*)	Positive
KDM2B_004_UMCU	van Jaarsveld et al., 2023 #KDM2B_3.2	NM_032590.4	c.3370C>T	p.(Arg1124*)	Positive
KDM2B_005_UMCU	van Jaarsveld et al., 2023 #KDM2B_4.1	NM_032590.5	c.946G>A	p.(Val316Ile)	Positive
KDM2B_007_UMCU	van Jaarsveld et al., 2023 #KDM2B_4.3	NM_032590.5	c.946G>A	p.(Val316Ile)	Positive
KDM2B_010_UMCU	van Jaarsveld et al., 2023 #KDM2B_6	NM_032590.4	c.499C>T	p.(Arg167Trp)	Positive
KDM2B_011_UMCU	van Jaarsveld et al., 2023 #KDM2B_7	NM_032590.4	c.1894G>T	p.(Asp632Tyr)	Positive
KDM2B_012_UMCU	van Jaarsveld et al., 2023 #KDM2B_8	NM_032590.4	c.1880G>A	p.(Cys627Tyr)	Positive
KDM2B_013_UMCU	van Jaarsveld et al., 2023 #KDM2B_10	NM_032590.4	c.457del	p.Met153CysfsTer24	Positive
KDM2B_014_UMCU	van Jaarsveld et al., 2023 #KDM2B_11	NM_032590.4	c.3005_3023del	p.(Asn1002SerfsTer35)	Positive
KDM2B_019_UMCU	van Jaarsveld et al., 2023 #KDM2B_18	NM_032590.5	c.1847G>A	p.(Cys616Tyr)	Positive
KDM2B_022_UMCU	van Jaarsveld et al., 2023 #KDM2B_22	NM_032590.5	c.1846T>C	p.(Cys616Arg)	Positive
KDM2B_023_UMCU	van Jaarsveld et al., 2023 #KDM2B_23	NM_032590.4	c.1889G>C	p.(Cys630Ser)	Positive
KDM2B_028_UMCU	van Jaarsveld et al., 2023 #KDM2B_25.1		12q24.31 deletion		Positive
KDM2B_029_UMCU	van Jaarsveld et al., 2023 #KDM2B_25.2		12q24.31 deletion		Positive
KDM2B_030_UMCU	van Jaarsveld et al., 2023 #KDM2B_29		12q24.31 deletion		Positive
KDM2B_031_UMCU	van Jaarsveld et al., 2023 #KDM2B_30		12q24.31 deletion		Positive
KDM2B_033_UMCU	van Jaarsveld et al., 2023 #KDM2B_33		12q24.31 deletion		Positive
KDM2B_035_UMCU	CxxC paper #6	NM_032590.5	c.1903_1905delAAG	p.(Lys635del)	Positive
KDM2B_039_UMCU	This paper #2		12q24.31 deletion		Positive
KDM2B_041_UMCU	This paper #5	NM_032590.5	c.946G>A	p.(Val316Ile)	Positive
KDM2B_045_UMCU	CxxC paper #2	NM_032590.5	c.1838G>A	p.(Cys613Tyr)	Positive
KDM2B_046_UMCU	This paper #1		12q24.31 deletion		Positive
KDM2B_048_UMCU	LaFlamme et al., 2024	NM_032590.5	c.1046G>C	p.(Arg349Pro)	Positive
NA	LaFlamme et al., 2024 (father)	NM_032590.5	c.1046G>C	p.(Arg349Pro)	Positive
KDM2B_050_UMCU	This paper #3	NM_032590.5	c.1735-5934_1960-1300del	p.(Asn579_Ala653del)	Positive
KDM2B_054_UMCU	CxxC paper #10	NM_032590.5	c.1946G>C	p.(Arg649Pro)	Positive
KDM2B_060_UMCU	This paper #4	NM_032590.5	c.1936dupT	p.(Cys646Leufs*37)	Positive
KDM2B_063_UMCU	This paper #6	NM_032590.5	c.758A>G	p.(His253Arg)	Negative
KDM2B_002_UMCU	van Jaarsveld et al., 2023 #KDM2B_2	NM_032590.4	c.2297G>A	p.(Arg766Gln)	Negative
KDM2B_008_UMCU	van Jaarsveld et al., 2023 #KDM2B_5.1	NM_032590.4	c.1954A>G	p.(Ile652Val)	Negative
KDM2B_009_UMCU	van Jaarsveld et al., 2023 #KDM2B_5.2	NM_032590.4	c.1954A>G	p.(Ile652Val)	Negative
KDM2B_017_UMCU	van Jaarsveld et al., 2023 #KDM2B_14	NM_032590.4	c.3637C>T	p.(Arg1213Trp)	Negative
KDM2B_020_UMCU	van Jaarsveld et al., 2023 #KDM2B_19	NM_032590.4	c.777+5G>A	Splice effect?	Negative
KDM2B_024_UMCU	Yokotsuka-Ishida et al., 2021 proband IV-9	NM_032590.4	c.2173G>A	p.(Ala725Thr)	Negative
KDM2B_025_UMCU	Yokotsuka-Ishida et al., 2021 mother III-4	NM_032590.4	c.2173G>A	p.(Ala725Thr)	Negative
KDM2B_037_UMCU	This paper #7	NM_032590.5	c.1638G>T	p.(Glu546Asp)	Negative
KDM2B_043_UMCU	Yokotsuka-Ishida et al., 2021	NM_032590.4	c.3007G>A	p.(Gly1003Ser)	Negative
KDM2B_044_UMCU	This paper #13	NM_032590.5	c.3625C>T	p.(Arg1209Trp)	Negative

## Sheet: Table S4 ACMG classification
ACMG classification novel variants or variants for which novel episign data are available
Evidence of pathogenicity	#1	#2	#3	#4	#6	#7	#8	Yokotsuka-Ishida et al., 2021	#9	Yokotsuka-Ishida et al., 2021	#10	#11, 12	#13
AMCG/AMP classification	Chr12:121454984_122282653del	12q24.31(121443420_121799209)x1	p.(Asn579_Ala653del)	p.(Cys646Leufs*37)	p.(His253Arg)	p.(Glu546Asp)	p.(Val570Ala)	p.(Ala725Thr)	p.(Asn1002Asp)	p.(Gly1003Ser)	p.(Asp1053Glu)	p.(Gly1060Arg)	p.(Arg1209Trp)
PVS1: null variant	Yes	Yes	-	Yes	-	-	-	-	-	-	-	-	-
PS1: previously established pathogenic variant	-	-	-	-	-	-	-	-	-	-	-	-	-
PS2: de novo	Yes	Yes	Yes	-	Yes	Yes	-	-	-	-	Yes	-	Yes
PS3: functional studies			Yes
PM1: domain	-	-	-	-	Yes	-	-	-	-	-	-	-	-
PM2: absent from gnomAD/RGC	-	-	Yes	Yes	Yes	Yes	-	-	Yes	-	-	Yes	-
PM4 Protein length changes due to in-frame indel in nonrepeat region or stop-loss variants	-	-	Yes	-	-	-	-	-	-	-	-	-	-
PM5: same residue	-	-	-	-	-	-	-	-	-	-	-	-	-
PP2: missense where missenses are common disease mechanism	-	-	-	-	-	-	-	-	-	-	-	-	-
PP3: in silico	-	-	-	-	Yes	-	Yes	Yes	-	-	Yes	Yes	Yes
PP4: episign or phenotype	Yes: episign	Yes: episign	Yes: episign	Yes: episign	Episign negative	Episign negative	-	Episign negative	-	Episign negative	-	-	Episign negative
Very strong	PVS1	PVS1		PVS1
Strong	PS2	PS2	PS2, PS3		PS2	PS2					PS2		PS2
Moderate			PM2, PM4	PM2	PM1, PM2	PM2			PM2			PM2
Supporting	PP4	PP4	PP4	PP4	PP3		PP3	PP3			PP3	PP3	PP3
Contradictory	-	-	-	-		Negative episign	-	Negative episign	-	Negative episign	-	-	Negative episign
BS1: Allele frequency greater than expected for disorder	-	-	-	-		-	-	Yes	-	-	-	-	Yes
BP4: in silico	-	-	-	-		Yes	-	-	Yes	-	-	-	-
Classification	P	P	P	P	LP	VOUS	VOUS	VOUS	VOUS	VOUS	VOUS	VOUS	VOUS
					Evidence of benign impact	#7	#8	Yokotsuka-Ishida et al., 2021	#9	Yokotsuka-Ishida et al., 2021	#10	#11, 12	#13
						p.(Glu546Asp)	p.(Val570Ala)	p.(Ala725Thr)	p.(Asn1002Asp)	p.(Gly1003Ser)	p.(Asp1053Glu)	p.(Gly1060Arg)	p.(Arg1209Trp)
					Variant presence in gnomAD v4.1.0	0	1	16	0	4	1	0	11
					Alteration same protein position gnomAD v4.1.0	3x p.Glu546Lys	3x p.Val570Met	6x p.Ala725Ser	1x p.Asn1002Ser	1x p.Gly1003Asp	No	1x p.Gly1060Glu	1x p.Arg1209Leu, 14x p.Arg1209Gln
					Variant presence in RGC v1.1.2	4x p.Glu546Lys	1x p.Val570Ala		1x p.Asn1002Ser		0x	2x p.Gly1060Glu	15x p.Arg1209Trp
					In silico pathogenicity	0.4	0.8	0.8	0.4	0.6	5/5	0.8	4/4

## Sheet: Table S5  12q24.31 cohort
	Individual #1	Individual #2	Baple et al., 2010	Bhatia et al., 2019	Chouery et al., 2013	Chouery et al., 2013 (father)	Iafusco et al., 2019	Krzyzewska et al., 2019 #9	Labonne et al., 2016	Palumbo et al., 2015	Qiao et al., 2013 #2	Verhoeven et al., 2014	Verhoeven et al., 2014 / Labonne et al., 2016 #DCP 251274	Verhoeven et al., 2014 / Labonne et al., 2016 #DCP 259210	Verhoeven et al., 2014 / Labonne et al., 2016 #DCP 272960
Sex, age	F, 9y	F, 3y2m	F, 13y	M, 4y	F, 12y6m	M, adult	F, 10yrs	F, 13y	M, 9y7m	F, 11y	F, 14y10m	M, 39y	F, 13y	F, 14y	F, 7y
Genomic deletion	827.67 kb	355.79 kb	1.58 - 2.53 Mb	∼1.685 Mb 12q24.31	980 kb	980 kb	1.04 Mb	minimal deletion:	minimal 360kb (microarray), actual deletion refined by qPCR 445kb: The proximal deletion breakpoint is located between KDM2B exon 13 and 14, while the distal deletion breakpoint resides between HPD 5′-UTR and intron 10.	1.66 Mb 12q24.31	1.566 Mb 12q24.31	1.67 Mb	614.18 kb deletion	1.62 Mb	1.00 Mb
GRCh38/hg38:	12q24.31	12q24.31	12q24.31	12q24.31	12q24.31	12q24.31	12q24.31	12q24.31	12q24.31	12q24.31	Minimal deletion:	12q24.31	12q24.31	12q24.31	12q24.31
	Chr12:121454984_122282653del	Chr12:121443420_121799209del	Chr12:120725769_122062044del	Chr12:121448660_123087596del	Chr12:120713017_121682351del	Chr12:120713017_121682351del	Chr12:120400782-121444324del	Chr12:121401015_121967401del	Chr12:121471103_121831635del	Chr12:121449355_123067666del	Chr12:121817974_123273499del	Chr12:120323243-121984913del	Chr12:121449355-122063538del	Chr12:120835468-122459688del	Chr12:121003571-122003962del
								Maximal deletion: 12q24.31(121377098- 121985753)			Maximal deletion: GRCh38/hg38: Chr12:121796272-123295547
Deletion based on			Palumbo, Bhatia	Bhatia	Kryzewska	Kryzewska	Iafusco	Kryzewska	Labonne	Palumbo, Bhatia	Kryzewska	Verhoeven
KDM2B	Beginning of KDM2B deleted including ex12, also first exon of KDM2B-SF XM_005253961.6	Beginning of KDM2B deleted including ex17, so also first six exons of KDM2B-SF XM_005253961.6	Whole gene deletion	Beginning of KDM2B deleted including ex13, so also first two exons of KDM2B-SF XM_005253961.6	Whole gene deletion	Whole gene deletion	End of KDM2B deleted (including ex16)	Whole gene deletion	Beginning of KDM2B deleted including ex13, so also first two exons of KDM2B-SF XM_005253961.6	Beginning of KDM2B deleted including ex13, so also first two exons of KDM2B-SF XM_005253961.6	No KDM2B gene	Whole gene deletion	Beginning of KDM2B deleted including ex13, so also first two exons of KDM2B-SF XM_005253961.6	Whole gene deletion	Whole gene deletion
Deleted genes	KDM2B, MIR7107, MIR548AQ, ORAI1, MORN3, TMEM120B, RHOF, LINC01089, SETD1B, HPD, PSMD9, CFAP251, BCL7A, LOC100506691, MLXIP, LRRC43, IL31, B3GNT4, DIABLO, LOC101593348, VPS33A, CLIP1	KDM2B, MIR7107, MIR548AQ, ORAI1, MORN3, TMEM120B, RHOF, LINC01089	ACADS, SPPL3, XLOC_009911, HNF1A-AS1, HNF1A, C12orf43, OASL, P2RX7, P2RX4, CAMKK2, ANAPC5, RNF34, KDM2B, MIR7107, MIR548AQ, ORAI1, MORN3, TMEM120B, RHOF, LINC01089, SETD1B, HPD, PSMD9, CFAP251, BCL7A	KDM2B, MIR7107, MIR548AQ, ORAI1, MORN3, TMEM120B, RHOF, LINC01089, SETD1B, HPD, PSMD9, CFAP251, BCL7A, LOC100506691, MLXIP, LRRC43, IL31, B3GNT4, DIABLO, LOC101593348, VPS33A, CLIP1, CLIP1-AS1, ZCCHC8, RSRC2, KNTC1, MIR9902-1/2, HCAR1/2/3, DENR, CCDC62, HIP1R, VPS37B, ABCB9, OGFOD2, ARL6IP4, PITPNM2, MIR4304, PITPNM2-AS1	UNC119B, MIR4700, ACADS, SPPL3, XLOC_009911, HNF1A-AS1, HNF1A, C12orf43, OASL, P2RX7, P2RX4, CAMKK2, ANAPC5, RNF34, KDM2B, MIR7107, MIR548AQ, ORAI1, MORN3	UNC119B, MIR4700, ACADS, SPPL3, XLOC_009911, HNF1A-AS1, HNF1A, C12orf43, OASL, P2RX7, P2RX4, CAMKK2, ANAPC5, RNF34, KDM2B, MIR7107, MIR548AQ, ORAI1, MORN3	COX6A1, TRIAP1, GATC, SRSF9, DYNLL1, NRAV, COQ5, RNF10, POP5, CABP1, MLEC, UNC119B, MIR4700, ACADS, SPPL3, XLOC_009911, HNF1A-AS1, HNF1A, C12orf43, OASL, P2RX7, P2RX4, CAMKK2, ANAPC5, RNF34, KDM2B, MIR7107	RNF34, KDM2B, MIR7107, MIR548AQ, ORAI1, MORN3, TMEM120B, RHOF, LINC01089, SETD1B, HPD, PSMD9, CFAP251	KDM2B, MIR7107, MIR548AQ, ORAI1, MORN3, TMEM120B, RHOF, LINC01089, SETD1B, HPD	KDM2B, MIR7107, MIR548AQ, ORAI1, MORN3, TMEM120B, RHOF, LINC01089, SETD1B, HPD, PSMD9, CFAP251, BCL7A, LOC100506691, MLXIP, LRRC43, IL31, B3GNT4, DIABLO, LOC101593348, VPS33A, CLIP1, CLIP1-AS1, ZCCHC8, RSRC2, KNTC1, MIR9902-1/2, HCAR1/2/3, DENR, CCDC62, HIP1R, VPS37B, ABCB9, OGFOD2, ARL6IP4, PITPNM2, MIR4304, PITPNM2-AS1	SETD1B (ex12-17), HPD, PSMD9, CFAP251, BCL7A, LOC100506691, MLXIP, LRRC43, IL31, B3GNT4, DIABLO, LOC101593348, VPS33A, CLIP1, CLIP1-AS1, ZCCHC8, RSRC2, KNTC1, MIR9902-1/2, HCAR1/2/3, DENR, CCDC62, HIP1R, VPS37B, ABCB9, OGFOD2, ARL6IP4, PITPNM2, MIR4304, PITPNM2-AS1, MPHOSPH9, C12orf65, CDK2AP1, SBNO1	PLA2G1B, MSI1, COX6A1, TRIAP1, GATC, SRSF9, DYNLL1, NRAV, COQ5, RNF10, POP5, CABP1, MLEC, UNC119B, MIR4700, ACADS, SPPL3, XLOC_009911, HNF1A-AS1, HNF1A, C12orf43, OASL, P2RX7, P2RX4, CAMKK2, ANAPC5, RNF34, KDM2B, MIR7107, MIR548AQ, ORAI1, MORN3, TMEM120B, RHOF, LINC01089, SETD1B, HPD, PSMD9, CFAP251	KDM2B, MIR7107, MIR548AQ, ORAI1, MORN3, TMEM120B, RHOF, LINC01089, SETD1B, HPD, PSMD9, CFAP251, BCL7A, LOC100506691	SPPL3, XLOC_009911, HNF1A-AS1, HNF1A, C12orf43, OASL, P2RX7, P2RX4, CAMKK2, ANAPC5, RNF34, KDM2B, MIR7107, MIR548AQ, ORAI1, MORN3, TMEM120B, RHOF, LINC01089, SETD1B, HPD, PSMD9, CFAP251, BCL7A, LOC100506691, MLXIP, LRRC43, IL31, B3GNT4, DIABLO, LOC101593348, VPS33A, CLIP1, CLIP1-AS1	C12orf43, OASL, P2RX7, P2RX4, CAMKK2, ANAPC5, RNF34, KDM2B, MIR7107, MIR548AQ, ORAI1, MORN3, TMEM120B, RHOF, LINC01089, SETD1B, HPD, PSMD9, CFAP251
Haploinsufficient genes	KDM2B, SETD1B, MLXIP, VPS33A, CLIP1	KDM2B	SPPL3, HNF1A, RNF34, KDM2B, SETD1B	KDM2B, SETD1B, MLXIP, VPS33A, CLIP1, RSRC2, DENR, PITPNM2	SPPL3, HNF1A, RNF34, KDM2B	SPPL3, HNF1A, RNF34, KDM2B	SRSF9, RNF10, MLEC, SPPL3, HNF1A, RNF34, KDM2B	RNF34, KDM2B, SETD1B	KDM2B, SETD1B	KDM2B, SETD1B, MLXIP, VPS33A, CLIP1, RSRC2, DENR, PITPNM2	SETD1B, MLXIP, VPS33A, CLIP1, RSRC2, DENR, PITPNM2, SBNO1	MSI1, SRSF9, RNF10, MLEC, SPPL3, HNF1A, RNF34, KDM2B, SETD1B	KDM2B, SETD1B	SPPL3, HNF1A, RNF34, KDM2B, SETD1B, MLXIP, VPS33A, CLIP1	RNF34, KDM2B, SETD1B
Additional genetic findings	No	Paternally inherited copy number gain of 16q22.2 ARRAY ISCN: arr[GRCh38] 16q22.2(71776591_72397696)x3 pat of uncertain clinical signficiance. FRAX/Angelman syndrome + (11p15 imprinting/methylation): no abnormalities	No	No	No	No	No	No	No	No	No, FISH testing revealed a normal female karyotype.	interstitial gain of 150 kb in 5q22.3 (115486326-115633412) 3 mat (hg38)	No	No	No
KDM2B episign	Positive	Positive	NA	NA	Positive	Positive	NA	Positive	Positive	NA	Positive	NA	NA	NA	NA
SETD1B episign	Positive	NA	NA	NA	Negative	Negative	NA	Positive	Positive	NA	Positive	NA	NA	NA	NA
Inheritance	De novo	De novo	De novo	De novo	Inherited from father (KDM2B_029), is 196 cms (insulin- dependent diabetes mellitus at 14y explained by the fact that this deletion involves the entire coding sequence of the HNF1A gene)	UK	De novo	De novo	De novo	De novo	De novo	UK: based on the genotype information of the array experiments from the patient and his mother, we concluded that the patient’s paternal 12q24.31 allele was deleted	De novo (parentage confirmed)	De novo (unconfirmed parentage)	UK
Parents	Unaffected parents	Unaffected parents	First and only child of healthy, non-con- sanguineous parents.		First child of nonconsanguineous parents.	Unaffected parents	Second child born to healthy non-consanguineous parents with an uneventful family history.	UK	Unaffected parents	Second child of healthy, nonconsanguineous parents with an uneventful family history	Unaffected parents	Born after an uncomplicated pregnancy and delivery from nonconsanguineous parents and had two healthy brothers. Except for paternal familial dominant cystic kidney disease, there was no family history of neuropsychiatric disorders, epilepsy, or intellectual disability. Both parents completed higher education. His father died aged 63 from lung carcinoma	No similar or related phenotypes	UK or insufficient	UK or insufficient
Development
GDD	Yes, moderate	Yes	Yes	Yes	Yes, severe	No	Yes with slow progress	Yes	Yes, severe. At ~6 months, he displayed significant torticollis and developmental delay. Currently severe development delay, no walking and no talking.	Yes	Yes	Yes	Severe global developmental delay	Yes	Yes
ID	Yes, moderate. SON-R 2-8- an IQ test at age 4 years estimated an IQ of 55-60. Developmental age of 3.1 years at calendar age of 8 years and 10 months	Yes	Yes, moderate to severe	NA	Yes, severe	No, normal intelligence	Yes	Yes	Yes	Yes, moderate to severe	Moderate-severe ID, mixed learning disorder	Disharmonic intelligence profile. At 14m cognitive age at 12m (Bayley Scale of Infant Development). At 34m intellectual level at 26-28m. Completed regular primary (six years) and secondary education (three years), engaged in unskilled work activities, living independently. At 39y IQ of 94. While this patient’s intelligence was in the normal range, it is notable that his father accomplished a prof…	Intellectual disability, profound	Intellectual disability	Intellectual disability
Motor delay	Yes, delayed, initially suspected of limb ataxia	Yes, mild. Walked at 2 years, unsteady gait with tiptoing, low tone in lower limbs, fine motor delay	Walked at 18m	NA	Yes, severe, never walked	No	Slight psychomotor delay: she was unable to walk without support at 18m	Normal, but movements not fluent	Yes severe (gross and fine). At 9y not walking, weelchair bound. Poor head righting bilaterally, mild to moderate head lag, significant tightness in motion. He did learn to crawl at one point but has since lost that skill: sat at 10.5m and exhibited command crawling at 15m. However, he often threw himself backwards onto the floor from a sitting position. At 2y3m skills at 7m level, received physi…	She presented with spastic quadriplegia since the first months of life and neurological milestones were delayed. Started walking at 2.5y	Yes	Yes, at 14m hospitalized for delayed motor development. Bayley Scale of Infant Development motor age at 10m. At 34m motor level at 26-28m	NA	NA	NA
Speech/ language delay	Yes, can only make full short sentences at age of 8 years	Yes, moderate. Non-verbal at 3years 2m	Few words at 2y	NA	Yes, severe, no speech	No	Pronounced her first words at 24m	Yes	Yes, severe. At 9y not talking. He has no language or speech but uses eye-gaze to communicate. He exhibited less than half of the language comprehension skills at the 12–15-month age level on the Rossetti and half of the skills at the 9–12-month age level. His receptive and expressive language skills were severely delayed for his age.	Started speaking at 4y	[Her] use of language is very limited, especially in unfamiliar environments, suggesting that social anxiety may play a role in her ability to communicate effectively with others. However, the language she does produce is impaired, even compared to her developmental level. Her receptive language is somewhat stronger. [She] has some degree of developmental delay, and language delay, as well as evi…	At 34m speech and language restricted to single word sentences. At 39y nasal speech	Yes	Yes	No
Behavioural problems	Formal diagnosis ASD at age 8y10m, ADHD	Autistic features, no formal diagnosis, social communication delay	Severe behavioural problems caused by anxieties, ASD	Anxiety	Social interaction skills lacking. No ASD or anxiety observed, but may appear later.	No	Lack of social interaction, WISC III test showed practical deficiencies and clinical manifestations of autism spectrum disorder. Anxiety.	ASD, hyperactivity - PDD NOS/ ADHD	Behaviour compatible with ASD (social engagement very limited), anxiety. No behavioral issues. He is very relaxed and lovely.	Stereotypies, anxieties	Autism confirmed psychometrically. With deterioration of verbal expression progressing to selective mutism in adolescence with anxiety disorder, poor visual attention and social reciprocity. Very socially withdrawn with preference for routine and ritualized behaviours. Shows repetitive mannerisms including twirling of the hair, picking and scratching of various parts of her ear and face.	Suboptimal social cognition. At 34m displayed generally inactive, low exploratory behavior. Ar 30y no formal psychiatric diagnosis could be made and reportedly normal intelligence was found with relatively strong verbal capacities. At 39 y social cognitive functioning was suboptimal, in that there were mentalizing problems, alexithymic traits, and, consequently risk for overestimation.	Autism, no anxiety	Autism, no anxiety	No autism
Growth
Pregnancy and birth	Gestational week 39	Gestational week 40	At 36 weeks of pregnancy the mother had a sudden unexplained weight gain. No clues for maternal diabetes were found. An emergency caesarean section was performed at term because of macrosomia. At birth large tongue noted.	Born at 38 weeks’ gestation by repeat cesarean section	Uncomplicated, routine fetal ultrasounds within normal limits. Normal vaignal delivery. Gestational week: at term (38-42 weeks). Neonatal period unremarkable.	NA	NA	Umbilical hernia at birth	Uneventful. Gestational week 41.7	Born at 40th weeks of gestation. Few hours after birth, breathing difficulties, mild hypoglycemia and mild hypocalcaemia occurred. Because of neonatal hypoglyce- mia and macroglossia, Beckwith–Wiedemann syndrome was sus- pected.	Gestational week 40 +3	NA	NA	NA	NA
OFC at birth	NA	NA	NA	33 cm (SD -1.65 to -1.28, p5–p10)	32 cm (SD -1.28, p10)	NA	NA	35cm (SD -0.1)	NA	NA	NA	NA	NA	NA	NA
Length at birth	NA	NA	NA	47 cm (SD -1.28 to -0.68, p10–p25)	50cm (median)	NA	NA	52cm (SD +0.45)	NA	NA	NA	NA	NA	NA	NA
Weight at birth	2500 g (SD < -1.88, <p3)	4080 g (SD 1.7, p95.7)	4094 g (SD 1.28-1.65, p90-p95)	2795 g (SD -0.68, p25)	2.9kg (SD -1.28, p10)	NA	2.85 kg (SD -0.9, p19.2)	3.78 kg (SD +1.45)	3941 g (SD 1.2, p87.5)	2650 g (SD -1.65 to -1.28, p5–p10)	4535.92 g (SD 2.6, p99.5)	3250g (SD -0.2, p42.1)	NA	NA	NA
Growth	-	Constipation. No lateralised overgrowth.	Neonatal hypoglycaemias caused by hyperinsulism. Management consisted of chlorthiazide, diazoxide and frequent nasogastric tube feedings, which remained needed during infancy to maintain a normoglycaemia. In early childhood gradually glucose control stabilized and she was successfully weaned off medication at the age of 4 years. The presence of a large tongue, recurrent neonatal hypoglycaemias, a…	No hypoglycaemias	Obese at 18m (12.5 kg, 90th percentile), constipation between 8m-18m. When corticosteroid therapy stopped, constipation stopped. No Hypoglycaemia, no overgrowth	Insulin dependent diabetes diagnosed age 14y	Diabetes mellitus, hyperglycemia. No constipation. The onset of diabetes was characterized by polyuria and polydipsia, hyperglycemia (13 mmol/L; RV: 3.9–5.5 mmol/L), elevated HbA1c (51 mmol/mol; RV: <39 mmol/mol) and ketoacidosis. Autoimmune diabetes markers (GAD, IAA, IA2 and ZnT8) were negative; the patient did not show clinical signs of insulin resistance and alterations in kidney function or …	No hypoglycaemia, obstipation	-	Few hours after birth, breathing difficulties, mild hypoglycemia and mild hypocalcaemia > BWS suspected. During the following months, she presented regular length and weight growth without any further respiratory tract diseases and hypoglycemia episodes.	-	Juvenile diabetes mellitus + obesity at an early age. Diagnosis of insulin-dependent diabetes at the age of 10y. At 20y, diabetes regulation remained problematic. At 39y, mild hyperglycemia (glucose: 12.7 mmol/l; HbA1c: 70) and a dyslipidemia with slightly elevated cholesterol (5.0 mmol/l) and triglycerides (4.1 mmol/l) for which he was treated with insulin, rosuvastatin (20 mg), and the renin in…	No diabetes	Diabetes mellitus	No diabetes
OFC	48.2 cm (SD -1.25)	46.7 cm (SD -1.28, p10)	54.8 cm (SD 0.68, p75) (11y)	Microcephaly, < p3	42.5 cm at 2.3 years (SD << -1.88, <<p3), 46.6 cm at 12y6m	NA	No microcephaly	48cm (SD -0.97 at 3y)	19’’ (SD -1.75, p4)	NA	57 cm (SD 2.05, p98)	At 14m 45cm (SD < -1.28, <p10)	Secondary microcephaly	NA	NA
Current height	133,6 cm (SD -0.31)	91.4 cm (-1.2 SD, p11.5)	157.5 cm (SD 2.05, p98) (11y)	SD -0.68 to 0, p25–p50	86cm (50th percentile), 150 cm at 12y6m (SD -0.7)	196 cm (SD +2.6)	NA	170cm (SD +1.2 at 13y)	NA	SD -1.28 to -0.68, p10–p25 at 11.4y	170.4 cm (SD 2.05, p98), symmetric large stature	At 14m 76cm (SD 0, p50). At 34m 96.2cm	NA	NA	NA
Current weight to height	28350 g (0.08 SD)	13.7 kg (-0.24 SD, p41)	At 1yr 11.8kg (98th percentile), at 11y 91.5 kg (SD 2.05-2.75, p98–p99.6)	SD -1.28 to -0.68, p10–p25	At 18m 90th percentile (obese), at 20m 11.3 kg (50th percentile), 40 kg at 12y6m (SD -0.4)	NA	NA	84.9kg (SD +2.5 according to height)	NA	SD -1.28 to -0.68, p10–p25 at 11.4y	66.3 kg (SD 2.05, p98)	At 14m 11.1 kg (obese). At 34m 17.3kg (SD >1.28, >p90). At 39y 112.3kg, BMI 32.8 (SD± 1.73)	NA	NA	NA
Organ system anomalies
Cardiovascular	No	Normal cardiac echo.	No	Cyanotic episode 2nd day of life, echocardiogram showed moderate atrial septal defect/patent foramen ovale as well as a tiny patent ductus arteriosus. Second echocardiogram showed Moderate secundum atrial septal defect, measuring 7.1 mm with an left to right shunt, with mildly dilated right atrium. Echocardiogram performed at 2y showed a large atrial septal defect (12.9 mm), with a dilated right …	No cardiac defects	No	Congenital interatrial defect, surgically treated at 2y	No	No	Persistent open foramen ovale. At 18m heart surgery because of inter-atrial defect. Heart ultrasound at 11.9y mild mitral regurgitation	Chest X-ray of thoracic vescera revealed heart size is at the upper limit of normal.	No	NA	NA	NA
Urogenital	No	Kidney and urinary tract ultrasound: there is a prominent column of Bertin bilaterally, but a definite duplex system is not seen. Mildly prominent renal pelvis bilaterally (5 mm AP diameter) which does not extend into the calyces	Urinary continence was achieved at 11y	No	Normal renal function. No menarche yet. Very small breasts (p1 stage)	No	No	No	No	No	Normal, confirmed via ultrasound	Cryptorchidism. At 10y PKD diagnosed	NA	NA	NA
Immunological	No	No	No	No	No	No	Hashimoto’s thyroiditis	No	No	No	Bilateral bronchial thickening and lower airway inflammation identified. Prior episode of right middle and lower lobe air space opacity, consitent with pneumonia. Patchy red raised eczema and thick ichthyotic skin, diagnosed with a T-cell skin lymphoma (mutliple, hyper-pigmented patches involving the trunk and limbs) consistent with mycosis fungoides, stable currently via intermittent radiation t…	No	NA	NA	NA
Ophthalmalogical	No	Ophthalmology: Right eye esotropia. Refractive error.	No	Myopia	Vision normal	No	No	No	No	Ophthalmology assessment was normal.	Normal. Strabismus	At 30y mild diabetic non-proliferative retinopathy	NA	NA	NA
Other
Facial dysmorphism	Low anterior hairline, mild hypotelorism, epicanthal folds, short philtrum, fleshy lips	Flat occiput, fading storck mark on back of head, arching eye brows, synophrys, broad face, upturned nose, macroglossia, slightly protruding tongue	Upslanting palpebral fissures, broad nasal base, full cheeks, irregularly placed and overcrowded teeth, macroglossia, large mouth, full and everted lower lip, and narrow but large ears with a thick helix	Short palpebral fissures, macroglossia, thick and everted lower lip, bulbous nose, hypertelorism, thick helix, full cheeks	Flat face, bulbous nasal tip, full cheeks, macroglossia, highly arched palate, thin lower lip, retrognathia, narrow ear orifice, no overcrowded teeth	No	High forehead, thin upper lip, high palate, slanting of palpebral fissures, macroglossia, full and everted lower lip, hypertelorism. No overcrowded teeth, no full cheeks, normal ears.	Prominent forehead, telecanthus, epicanthus, tags preauriculair, short upturned nose, large nose bridge, full cheeks, full lower lip, short philtrum, macroglossia, prognathic, irregular teeth, oligodontia	Narrow face, a prominent forehead, and hypertelorism, mild plagiocephaly	Macroglossia, full cheeks, long oval face with downslanted palpebral fissures and a broad nasal base with high nasal root, high palate with overcrowded teeth, full and everted lower lip vermilion, large and narrow ears with thick helix	Coarsened, mildly dysmorphic facial features with up-slanting palpebral fissures, synophrys, small, low-set and posteriorly rotated ears, high nasal root with thick alae nasi and a square tip, prominent front incisors and a narrow palate.	At 39y, mild: brachycephaly, flat face, full nasal tip, prominent helix of the ears, flat philtrum, prognathism. At 14m flat face, low set ears, prominent, broad chin, bilateral short middle phalagnes of fifth finger.	Coarse facial features, Protruding tongue	No	NA
Other dysmorphisms	No	Broad toes, sandal gap.	Inverted niples, a single small truncal cafe-au-lait spot. large hands and feet, mild tapering of the fingers, and short toes. left 4th finger was proximally implanted, and shortening of the 4th metacarpal bone was confirmed radiologically	bell-shaped chest, Fetal fingertip pads	4 café-au-lait spots: 1 on the back, 1 on the thigh and 2 on the buttocks	No	Café-au-lait spots, tapering of the fingers (second and third toe bilateral syn- dactyly, fifth bilateral clinodactyly and sandal gap), large hands and feet, normal toes	Clingodactyly	Torticollis, mild tapering fingers	mild tapering of the fingers, hypoplastic nails with proximal implantation of the 4th metacarpal bone. No unusual feet features were observed.	Very tapered fingers with prominent fingertip pads, bilateral hypoplastic nails on both halluces	short fingers with small nails (due to the diabetes)	No tapering fingers	No tapering fingers	NA
Skeletal and limbs	No	Normal spine.	No	No	Bilateral hip luxation	No	Minor skeletal malformations (scoliosis, hyperlordosis)	No	No	No	No	At 14m bone age of 6m as shown by wrist radiographs	NA	NA	NA
Hypotonia	No	Yes, low tone in lower limbs	NA	Yes	Yes	No	Yes	No	Mild-moderate at 2y3m: displayed poor head righting bilaterally, mild to moderate head lag, significant tightness in motion, and did not fully develop protective reactions.	No. She presented with spastic quadriplegia since the first months of life and neurological milestones were delayed.	Yes	NA	No	No	NA
Feeding difficulties	NA	Dribbling, dificulty swallowing lumpy foods	NA	At 2nd day of life, mild oropharyngeal dysphagia, which responded to paced feeds	NA	NA	NA	NA	At 2y9m, he was fed small pieces of food and often sucked on his finger, probably to help with swallowing. At 2y11m, he drank thin liquids, but occasionally coughed while drinking. At 9y, still g-tube fed, incontinence	NA	NA	NA	NA	NA	NA
Seizures	Yes. There were periods of possible absences- first generalized seizure at age 8 years and 9 months. Initially treated with Levetiracetam but given side effects switched to valproic acid. 24h EEG at age 6 years showed multifocale and generalised epileptiform activity but no clinical seizures.	No	No	No	Epilepsy at birth. At 4m, refractory infantile spasms and EEG confirmed hypsarrhythmia.Partial response to adrenocorticotropic hormone therapy. Refractory infantile spasms, now controlled with Keppra, Lamictal, Fycompa	No	Seizures developed at 8m, still treated with sodium valproate and levetiracetam	NA	Yes, began at 1.6yr: myoclonic, screaming, 1.5yr EEG showed a generalized epileptiform activity classified as E1, generalized. Placed on ketongenic diet. At 1y10m seizures several times a day, duration lessened with clonazepam. At 2yr, EEG showed a very active epileptiform disturbance classifying his epilepsy as E3, generalized. At 2.5yr E3 generalized, E3 multifocal, D1 generalized. 2y9m myoclon…	Yes, at 12y tonic-clonic seizures. 2 epileptogenic focuses in EEG	Occassional staring spells, usually responsive to name and showing a normal EEG.	No	Generalized-onset seizure	No	Generalized tonic suezure
Brain imaging	24h EEG at age 6 years showed multifocale and generalised epileptiform activity but no clinical seizures. normal MRI cerebrum at age 4 years and 3 months	Not performed	NA	NA	Brain MRI: mild diffuse atrophy	No	NA	Not performed	Nothing was discovered at MRI at 19 months when seizures began.	Brain ultrasound showed ventricles hemorrhage, which resolved spontaneously in few days. Brain MRI at 11.4y showed an ectasia of the ventricles, especially at the posterior part of the lateral ones, and a thin Sylvius aqueduct. At 12y EEG pattern showed a 2 epileptogenic focuses.	Normal cranial MRI, EEG	NA	NA	NA	NA
Other	-	Cutis marmorata. Obstructive sleep apnea, Adenotonsillar Hypertrophy, had tonsillectomy and adenoidectomy.	-	At 1 month of age, the patient presented with an episode of unresponsiveness requiring resuscitation at home, overnight polysomnogram confirmed severe obstructive sleep apnea and he was commenced on noninvasive continuous positive air- way pressure, with a good response. Supraglottoplasty at 14 months of age, with resolution of his laryngomalacia.	No hearing problems	-	Attained bowel control at 30 months	-	High pain tolerance. He frequently coughed. Displayed some unusual finger movements and repetitive scratching of one arm	Jaundice when 3 days old. Ar 11.9y episode of fainting (Heart ultrasound at 11.9y mild mitral regurgitation).	Normal audiology assessment.	-	Cutis marmorata	-	-
Abbreviations: ADHD, attention deficit hyperactivity disorder; ASD, autism spectrum disorder; GDD, global developmental delay; F, female; ID, intellectual disability; M, male; NA, not assessed; OFC, occipital frontal circumference; SD, standard deviation; UK, unknown.

## Sheet: Table S6 Genes genomic deletion
Gene	Gene name	OMIM	Function	Loss	pLi	o/e pLOF	pHaplo	LOEUF < 0.6 (gnomAD advice)	Phenotype MIM
MSI1	MUSASHI RNA BINDING PROTEIN 1; MSI1	603328	RNA-binding protein involved in post-transcriptional gene regulation, marker for stem cells, regulates proliferation and differentiation of various stem cells such as neural stem cells (NSCs), epithelial stem cells and cancer stem cells (Okano H, Kawahara H, Toriya M, Nakao K, Shibata S, Imai T. Function of RNA-binding protein Musashi-1 in stem cells. Exp Cell Res. 2005;306(2):349-356. doi:10.101…	Complete loss of Msi1−/− in mice resulted in early-onset developmental arrest, heterozygous mice Msi1+/− are viable and can be crossed (Chen Y, Chen Y, Li Q, et al. Short C-terminal Musashi-1 proteins regulate pluripotency states in embryonic stem cells. Cell Rep. 2023;42(10):113308. doi:10.1016/j.celrep.2023.113308). Knockdown by morpholino's in zebrafish results in 60% of the mice having a mild…	0.95	0.34	0.98	0.52	-
SRSF9	SPLICING FACTOR, SERINE/ARGININE-RICH, 9; SRSF9	601943	Member of the serine/arginine (SR)-rich family of pre-mRNA splicing factors (SRSFs), part of the spliceosome, involved in mRNA splicing (Jeong S. SR Proteins: Binders, Regulators, and Connectors of RNA. Mol Cells. 2017;40(1):1-9. doi:10.14348/molcells.2017.2319 + Manley JL, Krainer AR. A rational nomenclature for serine/arginine-rich protein splicing factors (SR proteins). Genes Dev. 2010;24(11):…	Human disease associated with splicing defects (Douglas AG, Wood MJ. RNA splicing: disease and therapy. Brief Funct Genomics. 2011 May;10(3):151-64. doi: 10.1093/bfgp/elr020. PMID: 21628314.).	1	0.13	0.83	0.33	-
RNF10	RING FINGER PROTEIN 10; RNF10	615998	E3 ubiquitin ligase involved in gene expression regulation. Involved in synapse-to-nucleus signaling, specifically linking activation of synaptic NMDA receptors to modulation of gene expression + RNF10 is essential for synaptic plasticity, likely by modulating the expression of genes regulating synaptic function (Dinamarca MC, Guzzetti F, Karpova A, et al. Ring finger protein 10 is a novel synapt…	In review (Parra-Damas A, Saura CA. Synapse-to-Nucleus Signaling in Neurodegenerative and Neuropsychiatric Disorders. Biol Psychiatry. 2019;86(2):87-96. doi:10.1016/j.biopsych.2019.01.006): RNF10 is a postsynaptic protein that links glutamate receptor signaling with nuclear gene expression in excitatory neurons of the hippocampus. Upon synaptic NMDAR activation and potentiation stimuli, RNF10 shu…	0.76	0.39	0.83	0.52	-
MLEC	MALECTIN; MLEC	613802	Carbohydrate-binding protein in the endoplasmic reticulum, which recognizes di-glucosylated N-glycans on newly synthesized glycoproteins (Schallus T, Jaeckh C, Fehér K, et al. Malectin: a novel carbohydrate-binding protein of the endoplasmic reticulum and a candidate player in the early steps of protein N-glycosylation. Mol Biol Cell. 2008;19(8):3404-3414. doi:10.1091/mbc.e08-04-0354), preferenti…	Previously, various human diseases associated with protein misfolding in ER (Gariballa N, Mohamed F, Badawi S, Ali BR. The double whammy of ER-retention and dominant-negative effects in numerous autosomal dominant diseases: significance in disease mechanisms and therapy. J Biomed Sci. 2024;31(1):64. Published 2024 Jun 27. doi:10.1186/s12929-024-01054-1). Shi W, Zhu Y, Zhou M, Ruan Y, Chen X, Chen…	0.98	0.27	0.8	0.5	-
SPPL3	SIGNAL PEPTIDE PEPTIDASE-LIKE 3; SPPL3	608240	Protease involved in cleavage of membrane-bound Golgi enzymes in Golgi apparatus (Voss M. Proteolytic cleavage of Golgi glycosyltransferases by SPPL3 and other proteases and its implications for cellular glycosylation. Biochim Biophys Acta Gen Subj. 2024;1868(10):130668. doi:10.1016/j.bbagen.2024.130668)	In cells lacking SPPL3, no proteolytic turnover of Golgi glycosyltransferases occurs, glycosyltransferases are not secreted and active Golgi enzymes accumulate causing more extensive glycosylation, likely explaining the SPPL3 KO phenotypes observed in e.g. genetic screens, where it was ranked among the top hits and thus found to markedly affect cellular phenotypes when knocked out (Voss M. Proteo…	1	0.1	0.78	0.25	-
HNF1A	HNF1 HOMEOBOX A; HNF1A	142410	Transcription factor crucial for expression of several liver-specific genes and involved in beta cell differentiation and function, therefore crucial for liver function and glucose metabolism (Miyachi Y, Miyazawa T, Ogawa Y. HNF1A Mutations and Beta Cell Dysfunction in Diabetes. Int J Mol Sci. 2022;23(6):3222. Published 2022 Mar 16. doi:10.3390/ijms23063222)	Defects in HNF1A cause Maturity Onsent of Diabetes of the Young type 3 (MODY3), a monogenic form of diabetes which is characterized by reduced insulin secretion and subsequent hyperglycemia (Miyachi Y, Miyazawa T, Ogawa Y. HNF1A Mutations and Beta Cell Dysfunction in Diabetes. Int J Mol Sci. 2022;23(6):3222. Published 2022 Mar 16. doi:10.3390/ijms23063222)	0.99	0.33	0.92	0.48	"{Diabetes mellitus, insulin-dependent} 222100 AR 3 {Diabetes mellitus, noninsulin-dependent, 2} 125853 AD 3 Diabetes mellitus, insulin-dependent, 20 612520 3 Hepatic adenoma, somatic 142330 3 MODY, type III 600496 AD 3 Renal cell carcinoma 144700 3"
RNF34	RING FINGER HOMOLOGOUS TO IAP TYPE; RFI	608299	E3 ubiquitin ligase involved in protein degradation (Wei P, Pan D, Mao C, Wang YX. RNF34 is a cold-regulated E3 ubiquitin ligase for PGC-1α and modulates brown fat cell metabolism. Mol Cell Biol. 2012;32(2):266-275. doi:10.1128/MCB.05674-11)	Knocking down endogenous RNF34 in cultured hippocampal neurons with shRNA leads to increased γ2 GABAAR cluster density and GABAergic innervation. The results indicate that RNF34 regulates postsynaptic γ2-GABAAR clustering and GABAergic synaptic innervation by interacting with and ubiquitinating the γ2-GABAAR subunit promoting GABAAR degradation. (Jin H, Chiou TT, Serwanski DR, Miralles CP, Pinal …	0.99	0.27	0.83	0.48	-
KDM2B	LYSINE DEMETHYLASE 2B; KDM2B	609078	Epigenetic regulation via histone demethylation and CpG island binding (Vacík T, Lađinović D, Raška I. KDM2A/B lysine demethylases and their alternative isoforms in development and disease. Nucleus. 2018;9(1):431-441. doi:10.1080/19491034.2018.1498707)	KDM2B-associated neurodevelopmental disorder: van Jaarsveld RH, Reilly J, Cornips MC, et al. Delineation of a KDM2B-related neurodevelopmental disorder and its associated DNA methylation signature. Genet Med. 2023;25(1):49-62. doi:10.1016/j.gim.2022.09.006	1	0.19	0.99	0.27	-
SETD1B	SET DOMAIN-CONTAINING PROTEIN 1B; SETD1B	611055	Lysine-specific histone methyltransferase that methylates histone H3 at position lysine-4 (H3K4me1, H3K4me2, H3K4me3), therefore involved in epigenetic control of chromatin structure and gene expression (Lee JH, Tate CM, You JS, Skalnik DG. Identification and characterization of the human Set1B histone H3-Lys4 methyltransferase complex. J Biol Chem. 2007;282(18):13419-13428. doi:10.1074/jbc.M6098…	SETD1B-associated disorder consists of global developmental delay, language delay including regression, intellectual disability, autism, and epilepsy. Other often observed neurobehavioral issues include hyperactivity, anxiety, anger, or aggressive behavior, and sleep disturbance (Weerts MJA, Lanko K, Guzmán-Vega FJ, et al. Delineating the molecular and phenotypic spectrum of the SETD1B-related sy…	1	0.06	0.94	0.11	"Intellectual developmental disorder with seizures and language delay 619000 AD 3"
MLXIP	MLX-INTERACTING PROTEIN; MLXIP	608090	MLXIP (also called MondoA) is a transcription factor (Billin AN, Eilers AL, Coulter KL, Logan JS, Ayer DE. MondoA, a novel basic helix-loop-helix-leucine zipper transcriptional activator that constitutes a positive branch of a max-like network. Mol Cell Biol. 2000;20(23):8845-8854. doi:10.1128/MCB.20.23.8845-8854.2000) with a central role in the transcriptional response to intracellular glucose c…	Imamura M, Chang BH, Kohjima M, et al. MondoA deficiency enhances sprint performance in mice. Biochem J. 2014;464(1):35-48. doi:10.1042/BJ20140530: MondoA-/- mice had normal body weight at birth, exhibited normal growth and appeared to be healthy. MondoA-/- mice showed enhanced glycolytic capacity and hyperlactataemia, and utilized fatty acids for fuel during exercise. Dynamic testing revealed th…	1	0.34	0.62	0.46	-
VPS33A	VPS33A CORE SUBUNIT OF CORVET AND HOPS COMPLEXES; VPS33A; VACUOLAR PROTEIN SORTING 33, YEAST, HOMOLOG OF, A	610034	Involved in endolysosomal fusion (Jiang P, Nishimura T, Sakamaki Y, et al. The HOPS complex mediates autophagosome-lysosome fusion through interaction with syntaxin 17. Mol Biol Cell. 2014;25(8):1327-1337. doi:10.1091/mbc.E13-08-0447 + Wartosch L, Günesdogan U, Graham SC, Luzio JP. Recruitment of VPS33A to HOPS by VPS16 Is Required for Lysosome Fusion with Endosomes and Autophagosomes. Traffic. 2…	Mucopolysaccharidosis-plus syndrome (MPSPS): congenital heart defects, kidney dysfunctions, and hematopoietic system disorders, next to typical symptoms of conventional MPS. Dysfunction of the VPS33A protein leads to GAG accumulation and causes a phenotype similar to MPS. However, the accumulation of substrates is not caused by a decrease in the activity of any known lysosomal enzymes. (Cyske Z, …	0.08	0.43	0.59	0.58	"Mucopolysaccharidosis-plus syndrome 617303 AR 3"
CLIP1	CAP-GLY DOMAIN-CONTAINING LINKER PROTEIN 1; CLIP1	179838	Microtubule-associated protein influencing intracellular transport: microtubule-binding domain and the organelle-interacting domains at opposite ends of the homodimer to function as a microtubule-organelle linker protein (Scheel J, Pierre P, Rickard JE, et al. Purification and analysis of authentic CLIP-170 and recombinant fragments. J Biol Chem. 1999;274(36):25883-25891. doi:10.1074/jbc.274.36.2…	CLIP1, which promotes microtubule assembly necessary for many biological processes including embryogenesis (involved in differentiation). While clip1a morphants are defective in embryogenesis, clip1a knockout fish appeared normal. The phenotypes depend on the methods that create gene depletion (Kolas V, Mathieu G, Wu YT, Chung BC. Evaluation of two gene ablation methods for the analysis of pregne…	1	0.35	0.96	0.46	-
RSRC2	ARGININE- AND SERINE-RICH COILED-COIL PROTEIN 2; RSRC2	619996	RSRC2 is a nuclear protein that appears to play a role in cell proliferation, functioning as a tumor suppressor (Kurehara H, Ishiguro H, Kimura M, et al. A novel gene, RSRC2, inhibits cell proliferation and affects survival in esophageal cancer patients. Int J Oncol. 2007;30(2):421-428. + Zhao N, Ni C, Fan S, et al. RSRC2 Expression Inhibits Malignant Progression of Triple-Negative Breast Cancer …	The in vivo metastatic mouse model showed that RSRC2 knockout induced lung metastasis in the MDA-MB-231 cells (Zhao N, Ni C, Fan S, et al. RSRC2 Expression Inhibits Malignant Progression of Triple-Negative Breast Cancer by Transcriptionally Regulating SCIN Expression. Cancers (Basel). 2023;16(1):15. Published 2023 Dec 19. doi:10.3390/cancers16010015).	1	0.04	0.97	0.14	-
DENR	DENSITY-REGULATED PROTEIN; DENR	604550	Involved in translation reinitiation (Jendruchová K, Gaikwad S, Poncová K, Gunišová S, Valášek LS, Hinnebusch AG. Differential effects of 40S ribosome recycling factors on reinitiation at regulatory uORFs in GCN4 mRNA are not dictated by their roles in bulk 40S recycling. Commun Biol. 2024;7(1):1083. Published 2024 Sep 4. doi:10.1038/s42003-024-06761-x)	Denr influences the migration of murine cerebral cortical neurons in vivo with its binding partner Mcts1, whereas perturbations to Denr impair the long-term positioning, dendritic arborization, and dendritic spine characteristics of postnatal projection neurons. We characterized de novo missense mutations in DENR (p.C37Y and p.P121L, both absent in gnomAD v4.1.0) identified in two unrelated indiv…	0.92	0.22	0.92	0.57	-
PITPNM2	PHOSPHATIDYLINOSITOL TRANSFER PROTEIN, MEMBRANE-ASSOCIATED, 2; PITPNM2	608920	Phosphatidylinositol (PI) transporter involved in lipid signaling, maintaining phosphoinositide homeostasis at phagocytic cups, thereby sustaining the signals that initiate the remodeling of the actin cytoskeleton during phagocytosis (Kaba M, Carreras-Sureda A, Nunes-Hasler P, Demaurex N. The lipid transfer proteins Nir2 and Nir3 sustain phosphoinositide signaling and actin dynamics during phagoc…	Depletion in MEF cells decreases phagocytosis > PITPNM2 required for the engulfment of phagocytic targets. Genetic disruption in the genes encoding for these proteins reduces PI(4,5)P2 levels in phagosomal membranes and prevents the formation of contractile actin rings around captured particles, decreasing PM and phagosomal PI(4,5)P2 levels and aborting phagocytosis at cup stage without impacting…	1	0.27	0.86	0.36	-
SBNO1	STRAWBERRY NOTCH, DROSOPHILA, HOMOLOG OF, 1; SBNO1	614274	SBNO1 chromatin factor of the helicase superfamily 2 (Watanabe Y, Miyasaka KY, Kubo A, et al. Notch and Hippo signaling converge on Strawberry Notch 1 (Sbno1) to synergistically activate Cdx2 during specification of the trophectoderm. Sci Rep. 2017;7:46135. Published 2017 Apr 12. doi:10.1038/srep46135). SBNO1 was strongly expressed in the cortical plate and its expression was maintained at a low …	CRISPR/Cas9-based knockout of Sbno1 in Neuro2A cultured cells showed delayed growth of neurites. A cortical neuron-specific conditional knockout mouse was constructed, which resulted in hypotrophy of axon bundles and dendrites in cortical neurons. Thus, when mutated, SBNO1 is a candidate gene for psychiatric diseases, such as schizophrenia, as suggested by human genome studies (Erkhembaatar M, Ya…	1	0.11	0.96	0.18	-
